# Supplementary material for: Irrigation Challenges, Water Access, and Adaptation Strategies in Smallholder Farming: Evidence From Gaza Province, Mozambique
Source: Glob Chall. 2025 Nov 23;10(1):e00342. doi: 10.1002/gch2.202500342 (PMC12776002; doi:10.1002/gch2.202500342)
Supplement: Supplementary file 1 — Supporting Information file: gch270074‐sup‐0001‐SuppMat.xlsx [file GCH2-10-e00342-s001.xlsx]

## Sheet: Variables
Associ_Name	Associ_Locati	Associ_Members	Age	Gender	Ocupation	Source_Water	Sufficient_Supply	Challeng_Drougt	Irrigation_Method	Draina_Availab	Need_Improvement	Infrastru_Improve	Equip_Improve	Water_Management	Adapatio_Strategies	Capacity_Building
3	2	3	5	0	1	1	1	1	1	1	1	2	2	2	1	2
3	2	3	5	0	1	1	1	1	1	0	1	1	3	1	3
3	2	3	5	1	1	1	1	2	1	1	1	3	1	2	1	3
3	2	3	2	0	1	1	1	1	1	0	1	1	1	1	2	3
3	2	3	4	0	1	1	0	1	1	0	1	1	2	1	1	3
3	2	3	5	0	1	1	1	2	1	0	1	1	2	2	1	3
3	2	3	4	0	1	1	1	1	1	0	1	1	1	1	1	3
3	2	3	3	0	1	1	1	1	1	0	1	1	3	2	1	3
3	2	3	5	0	1	1	0	2	1	0	1	1	2	1	1	3
3	2	3	3	1	1	1	1	2	1	1	1	3	1	2	1	2
3	2	3	5	1	1	1	1	2	1	1	1	3	3	4	1	3
3	2	3	3	1	1	1	1	1	1	1	1	3	3	4	1	3
3	2	3	5	1	1	1	1	1	1	0	1	1	3	1	1	3
3	2	3	3	0	1	1	0	2	1	0	1	3	3	2	3	3
3	2	3	5	0	1	1	1	2	1	0	1	1	3	1	3
3	2	3	5	0	1	1	1	2	1	0	1	2	3	1	3
6	3	1	1	0	1	3	1	2	3	1	1	3		2		2
6	3	1	3	0	1	3	1	2	3	1	1	2	5	2	3	2
6	3	1	3	0	1	3	1	2	3	1	1	2	4	2	3	2
6	3	1	5	0	1	3	1	2	3	1	1	2		2	3	2
6	3	1	2	1	1	3	1	2	3	1	1	2	5	4	1	2
6	3	1	3	0	1	3	1	2	1	0	1	1	1	1	1	1
6	3	1	1	0	1	3	1	2	2	0	0		3	1	1	2
6	3	1	1	0	1	3	1	2	2	0	1	3	1	1	1	2
6	3	1	2	0	1	3	1	2	3	1	1	2		2	3	2
6	3	1	3	0	1	3	1	2	3	1	1			4	1	1
6	3	1	2	0	1	3	1	2	3	1	1	2		2	3	2
7	3	1	3	0	1	3	1	2	1	1	1	1			1	2
7	3	1	3	1	1	3	1	2	3	1	0	3		2	3	2
7	3	1	3	0	1	3	0	2	3	1	1	4		4	1	2
7	3	1	1	0	1	3	1	2	3	1	1	4	5	4	1	2
7	3	1	5	1	1	3	1	2	1	1	1	4	1	4	2	2
7	3	1	4	0	1	3	1	2	3	1	1	3		2	1	2
7	3	1	3	0	1	3	1	2	3	1	0	3	5	2	3	2
8	3	2	3	1	1	3	1	2	3	0	1	3		2	3	2
8	3	2	4	1	1	3	0	1	2	0	0		1		3	2
8	3	2	1	1	1	3	1	1	2	0	1	4	1	1	2	1
8	3	2	3	1	1	3	0	1	2	0	1	4	1	1	2	2
8	3	2	3	0	1	3	1	2	1	0	1	4		1	3	2
8	3	2	5	0	1	3	0	2	1	0	0		2	1	3
8	3	2	3	0	1	3	1	2	1	0	0	2	2		2	2
8	3	2	3	0	1	3	1	2	1	0	1	4	2		2	2
8	3	2	3	0	1	3	1	2	3	0	1	2		2	3	2
8	3	2	5	0	1	3	1	2	3	0	0	2		1	3	2
8	3	2	1	0	1	3	1	2	3	0	1	2	1	1	3	2
8	3	2	2	0	1	3	1	2	2	0	1		1	1	2	2
8	3	2	3	0	1	3	1	2	3	0	1	2		1	3	2
9	3	1	5	0	1	3	1	2	1	0	1	2	1	2	1	2
9	3	1	4	1	1	3	0	2	1	0	1	2	2	2	1	2
9	3	1	3	0	1	3	1	2	1	0	1	4	1	1	1	2
9	3	1	4	0	1	3	0	1	2	1	1	4	2		3	2
9	3	1	1	0	1	3	1	1	2	1	1	4	2		2	2
9	3	1	2	0	1	3	1	2	2	0	1	4	2	1	2	2
9	3	1	4	0	1	3	0	2	2	0	1	4	2	1	3
9	3	1	4	1	1	3	0	2	2	0	1	4	3	1	2
9	3	1	1	0	1	3	0	2	2	0	1	4	3	1	2	2
4	2	2	2	1	1	2	1	2	1	0	1	3	2	1	1	3
4	2	2	4	1	1	2	1	2	1	0	1	3	1	1	1	2
4	2	2	2	0	1	2	1	2	1	0	1	3	3	1	3
4	2	2	2	0	1	2	1	2	1	0	1	3	2	1	1	2
4	2	2	3	0	1	2	1	2	1	0	1	4	2		1	3
4	2	2	3	0	1	2	1	2	1	0	1	4	2	1	1	3
4	2	2	3	0	1	2	1	2	1	0	1	3	2	1	1	2
4	2	2	4	0	1	2	1	2	1	0	1	3	2	1	1	3
4	2	2	4	0	1	2	1	2	1	0	1	2	4	1	1	3
4	2	2	2	0	1	2	1	1	1	0	1	4	2	1	3
1	1	3	1	1	1	1	1	2	1	0	1	3	3		2
1	1	3	5	1	1	1	1	2	1	0	1	3		1	3	3
1	1	3	3	1	1	1	1	2	1	0	1	3		1		3
1	1	3	3	1	1	1	1	2	1	0	1	4	5	1		2
1	1	3	5	1	1	1	1	2	1	0	1	1	3		2	3
1	1	3	1	0	1	1	1	2	1	0	1	4	2	1	2	3
1	1	3	2	0	1	1	1	2	1	0	1	4	3	1	2
1	1	3	2	0	1	1	1	2	1	0	1	4	3	1	3	3
1	1	3	5	0	1	1	1	2	1	0	1	4	3		2
1	1	3	1	0	1	1	1	2	1	0	1	4	3	1	2	3
1	1	3	2	0	1	1	1	2	1	0	1	3	3	1	2
1	1	3	2	0	1	1	1	2	1	0	1	1		1		2
1	1	3	1	0	1	1	1	2	1	0	0	1		1		3
1	1	3	4	0	1	1	1	2	1	0	1	3		1		3
1	1	3	4	0	1	1	1	2	1	0	1	3		1		3
1	1	3	4	0	1	1	1	2	1	0	1	3		1		3
1	1	3	3	0	1	1	1	2	1	0	1	1	2	1	3	3
2	1	2	3	0	1	1	1	2	1	0	1	3	2	1		3
2	1	2	2	0	1	1	1	2	1	0	1	4	2		1	3
2	1	2	3	0	1	1	1	2	1	0	1	1	4	3	2	3
2	1	2	5	1	1	1	1	2	1	0	1	4	2		2	2
2	1	2	4	0	1	1	1	2	1	0	1	3	2	1		3
2	1	2	4	0	1	1	1	2	1	0	1		4	1		2
2	1	2	3	0	1	1	1	2	1	0	1	3		1		3
2	1	2	5	0	1	1	1	2	1	0	1	4	4		2
2	1	2	5	0	1	1	1	2	1	0	1	4	4		2
2	1	2	5	0	1	1	1	2	1	0	1	4	2	1		3
2	1	2	2	1	1	1	1	2	1	0	1	4	4		2
2	1	2	4	1	1	1	1	2	1	0	1	4	2		2	3
5	2	4	4	1	1	4	0	2	1	1	1	1			2	2
5	2	4	5	1	1	4	0	1	1	1	1	1	5	2	2	3
5	2	4	5	1	1	4	1	2	1	1	1	1	5	3		3
5	2	4	4	0	1	4	1	2	1	1	1	1	5	3		3
5	2	4	3	1	1	4	1	2	1	1	1	1	5	2		3
5	2	4	5	1	1	4	0	1	1	1	1	1	5	3	2	3
5	2	4	5	1	1	4	0	2	1	1	1	1	5	3	2	2
5	2	4	5	0	1	4	1	2	1	1	1	1		1		3
5	2	4	5	0	1	4	1	2	1	1	1	1		2		3
5	2	4	4	0	1	4	1	2	1	1	1	1		2		3
5	2	4	3	0	1	4	1	2	1	1	1	1		2	1	3
5	2	4	2	0	1	4	1	2	1	1	1	1		2		3
5	2	4	5	0	1	4	1	2	1	1		1		2		3
5	2	4	2	0	1	4	1	2	1	1	1	1		2		3
5	2	4	4	0	1	4	1	2	1	1	1	1		2		3
5	2	4	4	0	1	4	1	2	1	1	1	1		2		3
5	2	4	2	0	1	4	1	2	1	1	1	1			2	1
5	2	4	4	0	1	4	1	1	1	1	1	1			2	3
5	2	4	4	0	1	4	1	1	1	1	1	1			2	3
5	2	4	5	0	1	4	1	2	1	1	1	1		2	2	3
5	2	4	2	0	1	4	0	1	1	1	1	1		2	2	3
5	2	4	4	0	1	4	1	2	1	1	1	1			3	3
5	2	4	5	0	1	4	1	2	1	1	1	1	5		2	3
5	2	4	5	0	1	4	0	2	1	1	1	1	5		2
5	2	4	4	0	1	4	0	2	1	1	1	1	5		2
5	2	4	3	0	1	4	0	2	1	1	1	1	5		2
5	2	4	3	0	1	4	0	2	1	1	1	1	5		2	3

## Sheet: Codes
Associ_Name	Associ_Locati	Associ_Members	Age	Gender	Ocupation	Source_Water	Sufficient_Supply	Challeng_Drougt	Irrigation_Method	Draina_Availab	Need_Improvem	Infrastru_Improve	Equip_Improve	Water_Management	Adapatio_Strategies	Capacity_Building
Nkateco	Guijá	15 a 30 members	18 a 35 years	Male	Farmer	River	Yes	Crop losses	Gravity flow	Yes	Yes	Rehabilitate gutters	Borehole with solar panel and piping	Construct drainage ditch	Conservation agriculture	Principles of sustainable water management
Makateco	Chókwè	30 a 45 members	35 a 45 years	Female	Casual worker	Lagoon	No	Reduced yield	Buckets/watering cans	No	No	Construct main irrigation channel	Motor pump and irrigation pipes	Clean drainage ditch	Use of drought tolerant crops	Managing water scarcity and natural disasters
Armaluge	Mandlakaze	45 a 60 members	45 a 55 years		Salaried worker	Spring			Sub irrigation/flooding			Construct main drainage system	Motor pump	Rehabilitate drainage and ditches	Reduction in the number of crops	Training in irrigation scheduling
Guinguiricane		60 a 75 members	55 a 60 years		Business	Public irrigation system						Rehabititate channels and drainage ditches	Irrigation pipes	Rehabilitate drains
Josina Machel		Above 75 members	Above 60 years										None
Árvore
Esperança Vida
Lhuvukane
Filipe Nhussy
